# Supplementary material for: Loss of Group II Metabotropic Glutamate Receptor Signaling Exacerbates Hypertension in Spontaneously Hypertensive Rats
Source: Life (Basel). 2021 Jul 20;11(7):720. doi: 10.3390/life11070720 (PMC8307370; doi:10.3390/life11070720)
Supplement: Supplementary file 1 [file life-11-00720-s001.zip]

Archive with 1 entries (1 files):
- life-1298606-supplementary0721-reply.pdf
